# Supplementary material for: Accumulation of uric acid in the epidermis forms the white integument of Samia ricini larvae
Source: PLoS One. 2018 Oct 15;13(10):e0205758. doi: 10.1371/journal.pone.0205758 (PMC6188861; doi:10.1371/journal.pone.0205758)
Supplement: S1 Table — (XLSX) [file pone.0205758.s001.xlsx]

## Sheet: Sheet1
primer_name	purpose	sequence
SrBLOS2_CDS_cloning_F	RT-PCR for cloning coding sequence of SrBLOS2	TTTTGTTACGACATCAAAGAAGTTTT
SrBLOS2_CDS_cloning_R	RT-PCR for cloning coding sequence of SrBLOS2	TCCGTATGTTACTTCTAGCAGTCCT
SrBLOS2_F	RT-PCR	TGCGGATCTTAGGAACTTGG
SrBLOS2_R	RT-PCR	GTCCAAGCGGTATGCAAAAG
SrRp49_CDS_cloning_F	RT-PCR for cloning coding sequence of SrRp49	TGCAATGAATTCCTTCTTCCT
SrRp49_CDS_cloning_R	RT-PCR for cloning coding sequence of SrRp49	ATAATTTATTCATTCTCCTGGGAAC
SrRp49_F	RT-PCR	GACCTGTTTACAGACCGACA
SrRp49_R	RT-PCR	TTCTCCTGGGAACGGAGACG
SrBLOS2_mut_det_F	Genomic PCR for mutation detection	GCTCCATGGCCCCTATCT
SrBLOS2_mut_det_R	Genomic PCR for mutation detection	TTCCTGCAGAATCACTCACG
intro1_F	Genomic PCR and intron sequencing	TGGACCGTAGAAAGCAGAAA
intro1_R	Genomic PCR and intron sequencing	caaagctggACGCACTCATA
intro2_F	Genomic PCR and intron sequencing	AAGACTAATGACTACTTACAAGGAGAA
intro2_R	Genomic PCR and intron sequencing	TGTCAATCTATTTAGATCCTCAAGCA
intro3_F	Genomic PCR and intron sequencing	TGGTATCAAATTTAAATAAGAGCCTTG
intro3_R	Genomic PCR and intron sequencing	GCAAAAGAGGCTTAATCTGTTGA
