# Supplementary material for: Accumulation of uric acid in the epidermis forms the white integument of Samia ricini larvae
Source: PLoS One. 2018 Oct 15;13(10):e0205758. doi: 10.1371/journal.pone.0205758 (PMC6188861; doi:10.1371/journal.pone.0205758)
Supplement: S2 Table — (XLSX) [file pone.0205758.s002.xlsx]

## Sheet: Sheet1
Species	GenBank accession number
Lepidoptera
Amyelois transitella	XP_013183602.1
Danaus plexippus	OWR50444.1
Pieris rapae	XP_022113939.1
Bombyx mori	NP_001164468.1
Helicoverpa armigera	XP_021192200.1
Papilio xuthus	KPJ02186.1
Papilio machaon	XP_014368603.1
Papilio polytes	XP 013147425.1
Spodoptera litura	XP_022833171.1
Plutella xylostella	XP_011561938.1
Samia ricini
Heliothis virescens	PCG69040.1
Hemiptera
Myzus persicae	XP_022176824.1
Acyrthosiphon pisum	NP_001155758.1
Diuraphis noxia	XP 015370023.1
Diptera
Anopheles darlingi	ETN66088.1
Bactrocera dorsalis	XP 011207446.1
Bactrocera latifrons	XP 018804752.1
Rhagoletis zephyria	XP 017473630.1
Zeugodacus cucurbitae	XP 011195866.1
Bactrocera oleae	XP 014091288.1
Stomoxys calcitrans	XP 013105160.1
Musca domestica	XP 005176957.1
Drosophila serrata	XP_020801444.1
Drosophila persimilis	XP_002027362.1
Drosophila pseudoobscura	XP_001353632.2
Drosophila miranda	XP 017136697.1
Drosophila kikkawai	XP 017020676.1
Drosophila ananassae	XP_001957863.1
Drosophila bipectinata	XP 017087493.1
Drosophila sechellia	XP_002030049.1
Drosophila biarmipes	XP 016956205.1
Drosophila simulans	EDX10021.1
Drosophila elegans	XP 017133579.1
Drosophila eugracilis	XP 017080438.1
Drosophila ficusphila	XP 017059146.1
Drosophila erecta	XP_001972329.1
Drosophila rhopaloa	XP 016987618.1
Drosophila melanogaster	NP 648427.1
Drosophila yakuba	XP_002094354.1
Drosophila suzukii	XP 016935597.1
Drosophila takahashii	XP 016995642.1
Coleoptera
Oryctes_borbonicus	KRT78782.1
Nicrophorus vespilloides	XP 017784346.1
Onthophagus taurus	XP_022901910.1
Tribolium castaneum	XP 001812669.1
Dendroctonus ponderosae	AEE62504.1
Anoplophora glabripennis	XP 018576053.1
Aethina tumida	XP 019872355.1
Hymenoptera
Copidosoma floridanum	XP 014212007.1
Dinoponera quadriceps	XP 014476595.1
Lasius niger	KMQ82672.1
Camponotus floridanus	XP 011254788.1
Camponotus floris	EFN75013.1
Microplitis demolitor	XP 008555731.1
Bombus terrestris	XP_012174137.1
Bombus impatiens	XP 003486669.1
Diachasma alloeum	XP 015112006.1
Cephus cinctus	XP 015601551.1
Athalia rosae	XP_012253465.1
Cyphomyrmex costatus	XP 018406930.1
Wasmannia auropunctata	XP 011704551.1
Solenopsis invicta	XP 011173439.1
Pogonomyrmex barbatus	XP 011646782.1
Polistes dominula	XP 015171933.1
Polistes canadensis	XP 014599036.
Pseudomyrmex gracilis	XP_020290132.1
Vollenhovia emeryi	XP 011864359.1
Ooceraea biroi	XP 011344047.1
Monomorium pharaonis	XP 012542598.1
Linepithema humile	XP 012222614.1
Trachymyrmex cornetzi	KYN24334.1
Trachymyrmex zeteki	XP 018307790.1
Acromyrmex echinatior	XP 011059171.1
Atta cephalotes	XP 012062560.1
Ceratina calcarata	XP 017877970.1
Megachile rotundata	XP 012152835.1
Mammalian (outgroup)
Homo sapiens	NP_001001342.1
